# Supplementary material for: Piezo1 Activation Drives Enhanced Collagen Synthesis in Aged Animal Skin Induced by Poly L-Lactic Acid Fillers
Source: Int J Mol Sci. 2024 Jun 30;25(13):7232. doi: 10.3390/ijms25137232 (PMC11242599; doi:10.3390/ijms25137232)
Supplement: Supplementary file 1 [file ijms-25-07232-s001.zip]

Archive with 1 entries (1 files):
- ijms-3040743-supplementary.pdf
